# Supplementary material for: Potential of Vagus Nerve Stimulation to Modulate Fibromyalgia’s Network Physiology: A Systematic Review
Source: J Funct Morphol Kinesiol. 2025 Dec 29;11(1):15. doi: 10.3390/jfmk11010015 (PMC12821727; doi:10.3390/jfmk11010015)
Supplement: Supplementary file 1 [file jfmk-11-00015-s001.zip]

Archive with 1 entries (1 files):
- jfmk-4030794-supplementary.pdf
